# Supplementary material for: Wogonoside alleviates hyperosmotic stress-induced inflammation and apoptosis in human corneal epithelial cells via PI3K/AKT signaling
Source: Front Med (Lausanne). 2026 May 4;13:1828021. doi: 10.3389/fmed.2026.1828021 (PMC13214516; doi:10.3389/fmed.2026.1828021)
Supplement: Supplementary file 1 [file Data_Sheet_1.zip]

Archive with 13 entries (12 files):
- MD Replicate2/
- MD Replicate2/MD Replicate2 BindingFreeEnergy.tif
- MD Replicate2/MD Replicate2 ComplexStructure.tif
- MD Replicate2/MD Replicate2 FEL 2D.tif
- MD Replicate2/MD Replicate2 FEL 3D.tif
- MD Replicate2/MD Replicate2 HydrogenBonds.tif
- MD Replicate2/MD Replicate2 MinimumEnergyStructure.tif
- MD Replicate2/MD Replicate2 MMPBSA EnergyComponents.tif
- MD Replicate2/MD Replicate2 PerResidueEnergyDecomposition.tif
- MD Replicate2/MD Replicate2 Rg.tif
- MD Replicate2/MD Replicate2 RMSD.tif
- MD Replicate2/MD Replicate2 RMSF.tif
- MD Replicate2/MD Replicate2 SASA.tif
