# Supplementary material for: Wogonoside alleviates hyperosmotic stress-induced inflammation and apoptosis in human corneal epithelial cells via PI3K/AKT signaling
Source: Front Med (Lausanne). 2026 May 4;13:1828021. doi: 10.3389/fmed.2026.1828021 (PMC13214516; doi:10.3389/fmed.2026.1828021)
Supplement: Supplementary file 2 [file Data_Sheet_2.zip]

Archive with 13 entries (12 files):
- MD Replicate3/
- MD Replicate3/MD Replicate3 BindingFreeEnergy.tif
- MD Replicate3/MD Replicate3 ComplexStructure.tif
- MD Replicate3/MD Replicate3 FEL 2D.tif
- MD Replicate3/MD Replicate3 FEL 3D.tif
- MD Replicate3/MD Replicate3 HydrogenBonds.tif
- MD Replicate3/MD Replicate3 MinimumEnergyStructure.tif
- MD Replicate3/MD Replicate3 MMPBSA EnergyComponents.tif
- MD Replicate3/MD Replicate3 PerResidueEnergyDecomposition.tif
- MD Replicate3/MD Replicate3 Rg.tif
- MD Replicate3/MD Replicate3 RMSD.tif
- MD Replicate3/MD Replicate3 RMSF.tif
- MD Replicate3/MD Replicate3 SASA.tif
